# Supplementary material for: Heat Diffusion Kernel Algorithm-Based Interpretation of the Disease Intervention Mechanism for DHA
Source: Genes (Basel). 2020 Jul 7;11(7):754. doi: 10.3390/genes11070754 (PMC7397068; doi:10.3390/genes11070754)
Supplement: Supplementary file 1 [file genes-11-00754-s001.zip]

Archive with 1 entries (1 files):
- genes-832470-SI.7z
